# Supplementary material for: An Efficient and Rapid Protocol for Somatic Shoot Organogenesis from Juvenile Hypocotyl-Derived Callus of Castor Bean cv. Zanzibar Green
Source: BioTech (Basel). 2024 Jul 4;13(3):25. doi: 10.3390/biotech13030025 (PMC11270351; doi:10.3390/biotech13030025)
Supplement: Supplementary file 1 [file biotech-13-00025-s001.zip]

Archive with 1 entries (1 files):
- biotech-2986051-supplementary.pdf
